# Supplementary material for: The Ets protein Pointed P1 represses Asense expression in type II neuroblasts by activating Tailless
Source: PLoS Genet. 2022 Jan 31;18(1):e1009928. doi: 10.1371/journal.pgen.1009928 (PMC8830786; doi:10.1371/journal.pgen.1009928)
Supplement: S1 Data — (XLSX) [file pgen.1009928.s008.xlsx]

## Sheet: Fig 1H
No. of Total type II NB	-1734~-1060, F1R3	-1295~-10609, F(3-4C)R3	-1287~-1060, F(3-4D)R3	-1282~-106059, F(3-4E)R3	-1279~-1060, F(3-4F)R3	-1276~-1060, F(3-4G)R3
	8	8	8	8	8	8
	8	8	8	8	8	8
	8	8	8	8	8	8
	8	8	8	8	8	8
	8	8	8	8	8	8
	8	8	8	8	8	8
			8	8
				8
				8
No. of GFP- type II NBs	-1734~-1060, F1R3	-1295~-10609, F(3-4C)R3	-1287~-1060, F(3-4D)R3	-1282~-106059, F(3-4E)R3	-1279~-1060, F(3-4F)R3	-1276~-1060, F(3-4G)R3
	8	8	7	3	0	0
	8	8	7	1	0	0
	8	8	6	2	0	0
	8	8	5	2	0	0
	8	8	5	3	0	0
	8	8	6	0	0	0
			6	3
				3
				0
% of type II NBs with GFP-	-1734~-1060, F1R3	-1295~-10609, F(3-4C)R3	-1287~-1060, F(3-4D)R3	-1282~-106059, F(3-4E)R3	-1279~-1060, F(3-4F)R3	-1276~-1060, F(3-4G)R3
	1	1	0.875	0.375	0	0
	1	1	0.875	0.125	0	0
	1	1	0.75	0.25	0	0
	1	1	0.625	0.25	0	0
	1	1	0.625	0.375	0	0
	1	1	0.75	0	0	0
			0.75	0.375
				0.375
				0
% of type II NBs with GFP-	-1734~-1060, F1R3	-1295~-10609, F(3-4C)R3	-1287~-1060, F(3-4D)R3	-1282~-106059, F(3-4E)R3	-1279~-1060, F(3-4F)R3	-1276~-1060, F(3-4G)R3
	100	100	87.5	37.5	0	0
	100	100	87.5	12.5	0	0
	100	100	75	25	0	0
	100	100	62.5	25	0	0
	100	100	62.5	37.5	0	0
	100	100	75	0	0	0
			75	37.5
				37.5
				0
	-1734~-1060, F1R3	-1295~-10609, F(3-4C)R3	-1287~-1060, F(3-4D)R3	-1282~-106059, F(3-4E)R3	-1279~-1060, F(3-4F)R3	-1276~-1060, F(3-4G)R3
MEAN	100	100	75	23.6111	0	0
SD	0	0	10.2062	15.8662	0	0
Statistics by Prism GraphPad 8.0
ANOVA table	SS	DF	MS	F (DFn, DFd)	P value
Treatment (between columns)	70545	5	14109	F (5, 34) = 181.8	P<0.0001
Residual (within columns)	2639	34	77.61
Total	73184	39
Sidak's multiple comparisons test	Mean Diff.	95.00% CI of diff.	Significant?	Summary	Adjusted P Value
-1295~-10609, F(3-4C)R3 vs. -1287~-1060, F(3-4D)R3	25	12.11 to 37.89	Yes	****	<0.0001
-1295~-10609, F(3-4C)R3 vs. -1282~-106059, F(3-4E)R3	76.39	64.18 to 88.60	Yes	****	<0.0001
-1295~-10609, F(3-4C)R3 vs. -1279~-1060, F(3-4F)R3	100	86.62 to 113.4	Yes	****	<0.0001
-1295~-10609, F(3-4C)R3 vs. -1276~-1060, F(3-4G)R3	100	86.62 to 113.4	Yes	****	<0.0001

## Sheet: Fig 2N-2Q
																																								% of Ase+ type I NBs in VNC		Ase(2.1kb)-Gal4	Ase(-1734~-1060)F1R3-Gal4	Ase(-1295~-1060)(F3-4C)R3-Gal4	Ase(-1279~-1060)(F3-4F)R3-Gal4	Ase(-1212~-1060)F4R3-Gal4	Ase(2.1kb)-Gal4>Tll	Ase(-1734~-1060)F1R3-Gal4>Tll	Ase(-1295~-1060)(F3-4C)R3-Gal4>Tll
No. in VNC					Ase(-1734~-1060)F1R3-Gal4			Ase(-1295~-1060)(F3-4C)R3-Gal4			Ase(-1279~-1060)(F3-4F)R3-Gal4			Ase(-1212~-1060)F4R3-Gal4							Ase(-1734~-1060)F1R3-Gal4>Tll				Ase(-1295~-1060)(F3-4C)R3-Gal4>Tll				Ase(-1279~-1060)(F3-4F)R3-Gal4>Tll				Ase(-1212~-1060)F4R3-Gal4>Tll
					Total type I NBs	No. of Ase+ type I NBs		Total type I NBs	No. of Ase+ type I NBs		Total type I NBs	No. of Ase+ type I NBs		Total type I NBs	No. of Ase+ type I NBs						Total type I NBs	No. of Ase- type I NBs	No. of Ase+ type I NBs		Total type I NBs	No. of Ase-type I NBs	No. of Ase+ type I NBs		Total type I NBs	No. of Ase-type I NBs	No. of Ase+ type I NBs		Total type I NBs, corrected	No. of Ase-type I NBs, corrected	No. of Ase+ type I NBs, corrected							100	100	100	100	100		97.2973	97.2826
#1					186	186		186	186		179	179		187	187						222	6	216		184	5	179		336	143	193		446	281	165							100	100	100	100	100	#DIV/0!	97.4874	96.648
#2					184	184		178	178		196	196		183	183						199	5	194		179	6	173		299	95	204		423	260	163							100	100	100	100	100	#DIV/0!	97.3333	97.191
#3					182	182		184	184		192	192		179	179						225	6	219		178	5	173		350	154	196		399	220	179							100	100	100	100	100	#DIV/0!	97.3262	96.9697
#4					185	185		172	172		177	177		185	185						187	5	182		198	6	192		295	122	173		343	160	183							100	100	100	100	100		97.619	98.4375
#5					186	186		195	195		187	187		195	195						210	5	205		192	3	189		365	188	177		397	236	161							100	100	100	100	100		96.9388	96.0452
#6					197	197		184	184		186	186		200	200						196	6	190		177	7	170		273	101	172		359	209	150							100	100	100	100	100	#DIV/0!	96.3731	98.3871
#7					175	175		176	176		187	187		188	188						193	7	186		186	3	183		320	141	179		375	193	182							100	100	100	100		#DIV/0!	96.5686	98.2759
#8					177	177		191	191		199	199									204	7	197		174	3	171		290	105	185		441	248	193							100		100	100		#DIV/0!
#9								177	177		175	175																														100		100	100
#10								183	183		188	188
																																									MEAN	100	100	100	100	100	#DIV/0!	97.118	97.4046
MEAN					184			182.6			186.6			188.143							204.5				183.5				316				397.875								SD	0	0	0	0	0	#DIV/0!	0.446937	0.883279
SD					6.67618			7.05849			7.87683			7.17469							13.6172				8.21149				32.1336				37.5212
																									Sidak's multiple comparisons test	Mean Diff.	95.00% CI of diff.	Significant?	Summary	Adjusted P Value
% of Ase+ type I NBs in VNC	Ase(-1734~-1060)F1R3-Gal4	Ase(-1295~-1060)(F3-4C)R3-Gal4	Ase(-1279~-1060)(F3-4F)R3-Gal4	Ase(-1212~-1060)F4R3-Gal4	Ase(-1734~-1060)F1R3-Gal4>Tll	Ase(-1295~-1060)(F3-4C)R3-Gal4>Tll	Ase(-1279~-1060)(F3-4F)R3-Gal4>Tll	Ase(-1212~-1060)F4R3-Gal4>Tll										ANOVA table	SS	DF	MS	F (DFn, DFd)	P value		Ase(-1734~-1060)F1R3-Gal4>Tll vs. Ase(-1295~-1060)(F3-4C)R3-Gal4>Tll	-0.2867	-3.894 to 3.321	No	ns	0.9993
MEAN	100	100	100	100	97.118	97.4046	58.9424	43.5474										Treatment (between columns)	28970	7	4139	F (7, 59) = 524.9	P<0.0001		Ase(-1295~-1060)(F3-4C)R3-Gal4>Tll vs. Ase(-1279~-1060)(F3-4F)R3-Gal4>Tll	38.46	34.85 to 42.07	Yes	****	<0.0001
SD	0	0	0	0	0.446937	0.883279	6.04097	5.384										Residual (within columns)	465.2	59	7.885				Ase(-1295~-1060)(F3-4C)R3-Gal4>Tll vs. Ase(-1212~-1060)F4R3-Gal4>Tll, corrected	53.86	50.25 to 57.46	Yes	****	<0.0001
																		Total	29435	66					Ase(-1279~-1060)(F3-4F)R3-Gal4>Tll vs. Ase(-1212~-1060)F4R3-Gal4>Tll	15.4	11.79 to 19.00	Yes	****	<0.0001
																									Sidak's multiple comparisons test	Mean Diff.	95.00% CI of diff.	Significant?	Summary	Adjusted P Value
No. of type I NBs in VNCs	Ase(-1734~-1060)F1R3-Gal4	Ase(-1295~-1060)(F3-4C)R3-Gal4	Ase(-1279~-1060)(F3-4F)R3-Gal4	Ase(-1212~-1060)F4R3-Gal4	Ase(-1734~-1060)F1R3-Gal4>Tll	Ase(-1295~-1060)(F3-4C)R3-Gal4>Tll	Ase(-1279~-1060)(F3-4F)R3-Gal4>Tll	Ase(-1212~-1060)F4R3-Gal4>Tll										ANOVA table	SS	DF	MS	F (DFn, DFd)	P value		Ase(-1295~-1060)(F3-4C)R3-Gal4>Tll vs. Ase(-1279~-1060)(F3-4F)R3-Gal4>Tll	-132.5	-155.4 to -109.6	Yes	****	<0.0001
MEAN	184	182.6	186.6	188.143	204.5	183.5	316	397.875										Treatment (between columns)	377425	7	53918	F (7, 59) = 155.3	P<0.0001		Ase(-1295~-1060)(F3-4C)R3-Gal4>Tll vs. Ase(-1212~-1060)F4R3-Gal4>Tll	-214.4	-237.3 to -191.5	Yes	****	<0.0001
SD	6.67618	7.05849	7.87683	7.17469	13.6172	8.21149	32.1336	37.5212										Residual (within columns)	20481	59	347.1				Ase(-1279~-1060)(F3-4F)R3-Gal4>Tll vs. Ase(-1212~-1060)F4R3-Gal4>Tll	-81.88	-104.8 to -58.98	Yes	****	<0.0001
																		Total	397906	66
mCD8-GFP live intensity, in Tll misexpressing type I NBs in per aera of pi*(15um)^2
									Nomalized
	Ase(-1734~-1060)F1R3-Gal4>Tll		Ase(-1295~-1060)(F3-4C)R3-Gal4>Tll		Ase(-1279~-1060)(F3-4F)R3-Gal4>Tll		Ase(-1212~-1060)F4R3-Gal4>Tll		Ase(-1734~-1060)F1R3-Gal4>Tll	Ase(-1295~-1060)(F3-4C)R3-Gal4>Tll	Ase(-1279~-1060)(F3-4F)R3-Gal4>Tll	Ase(-1212~-1060)F4R3-Gal4>Tll
Brain1	464	Brain1	344.2	Brain1	923	Brain1	1174		1.58265	1.17402	3.14824	4.00437									ANOVA table	SS	DF	MS	F (DFn, DFd)	P value			Sidak's multiple comparisons test	Mean Diff.	95.00% CI of diff.	Significant?	Summary	Adjusted P Value
	387		214.2		1043		800		1.32001	0.73061	3.55755	2.7287									Treatment (between columns)	143.3	3	47.76	F (3, 143) = 164.0	P<0.0001			Ase(-1734~-1060)F1R3-Gal4>Tll vs. Ase(-1295~-1060)(F3-4C)R3-Gal4>Tll	-0.009667	-0.3089 to 0.2895	No	ns	0.9998
	445		300.1		614		709		1.51784	1.02361	2.09428	2.41831									Residual (within columns)	41.64	143	0.2912					Ase(-1295~-1060)(F3-4C)R3-Gal4>Tll vs. Ase(-1279~-1060)(F3-4F)R3-Gal4>Tll	-1.992	-2.297 to -1.686	Yes	****	<0.0001
	324		262		902		1037		1.10513	0.893651	3.07661	3.53708									Total	184.9	146						Ase(-1295~-1060)(F3-4C)R3-Gal4>Tll vs. Ase(-1212~-1060)F4R3-Gal4>Tll	-1.949	-2.256 to -1.642	Yes	****	<0.0001
	557		307		907	Brain2	916		1.89986	1.04714	3.09367	3.12437
Brain2	228	brain2	247	brain2	738		628		0.777681	0.842487	2.51723	2.14203
	305		211		571		1052		1.04032	0.719696	1.94761	3.58825
	342		404		1012		796		1.16652	1.378	3.45181	2.71506
	235		354		1038		901		0.801557	1.20745	3.54049	3.0732
	339	brain3	310		1123	Brain3	1068		1.15629	1.05737	3.83042	3.64282
Brain3	280		451	brain3	1410		1248		0.955046	1.53831	4.80934	4.25678
	299		267		834		581		1.01985	0.910705	2.84467	1.98172
	214		205		805		860		0.729928	0.69923	2.74576	2.93336
	255	brain4	244		1078		771		0.869774	0.832255	3.67693	2.62979
	274		360		689	Brain4	894		0.934581	1.22792	2.3501	3.04933
	284		373	brain4	732		918		0.96869	1.27226	2.49676	3.13119
	296		376		1209		1126		1.00962	1.28249	4.12375	3.84065
Brain4	277	brain5	323		965		972		0.944814	1.10171	3.2915	3.31538
	230		220		778		755		0.784502	0.750394	2.65366	2.57521
	295		305		660	Brain5	784		1.00621	1.04032	2.25118	2.67413
	195		223	brain5	766		1195		0.665122	0.760626	2.61273	4.076
Brain5	275		378		1061		715		0.937992	1.28931	3.61894	2.43878
	280		266		1046		86		0.955046	0.907294	3.56778	0.293336
	260	brain6	365		865	Brain6	802		0.886829	1.24497	2.95041	2.73553
	296		260	brain6	946		1253		1.00962	0.886829	3.22669	4.27383
	294		236		910		1430		1.0028	0.804968	3.1039	4.87756
	271		286		840		988		0.924348	0.975512	2.86514	3.36995
	237		404		877		709		0.808379	1.378	2.99134	2.41831
	343	brain7	333		641	Brain7	552		1.16993	1.13582	2.18637	1.88281
brain6	289		210	brain7	899		928		0.985744	0.716285	3.06638	3.1653
	280		297		853		882		0.955046	1.01303	2.90948	3.0084
	287		251		720		627		0.978923	0.856131	2.45583	2.13862
	280	brain8	342		785	Brain9	769		0.955046	1.16652	2.67754	2.62297
Brain7	260		252	brain8	954		569		0.886829	0.859542	3.25398	1.94079
	224		231		691		864		0.764037	0.787913	2.35692	2.947
	230		285		792				0.784502	0.972101	2.70142
Brain8	245		256						0.835666	0.873185
	318								1.08466
	240								0.818611
									Ase(-1734~-1060)F1R3-Gal4>Tll	Ase(-1295~-1060)(F3-4C)R3-Gal4>Tll	Ase(-1279~-1060)(F3-4F)R3-Gal4>Tll	Ase(-1212~-1060)F4R3-Gal4>Tll
	293.179		296.014		879.917		867.4	MEAN	1	1.00967	3.00129	2.9586
								SD	0.241135	0.219571	0.604725	0.855657
	mCD8-GFP intensity staining, in WT type I NBs in pi*12 um^2
										Nomalized
	Ase(-1734~-1060)F1R3-Gal4		Ase(-1295~-1060)(F3-4C)R3-Gal4		Ase(-1279~-1060)(F3-4F)R3-Gal4		Ase(-1212~-1060)F4R3-Gal4			Ase(-1734~-1060)F1R3-Gal4	Ase(-1295~-1060)(F3-4C)R3-Gal4	Ase(-1279~-1060)(F3-4F)R3-Gal4	Ase(-1212~-1060)F4R3-Gal4											ANOVA table	SS	DF	MS	F (DFn, DFd)	P value
																								Treatment (between columns)	0.006446	3	0.002149	F (3, 108) = 0.04069	P=0.9890
Brain1	50.1	Brain1	46	Brain1	53	Brain1	55			0.885861	0.813365	0.937138	0.972502											Residual (within columns)	5.703	108	0.05281
	33		54		106		36			0.583501	0.95482	1.87428	0.636547											Total	5.709	111
	43		37		61		45			0.760319	0.654228	1.07859	0.795683
	32		38		55		50			0.565819	0.67191	0.972502	0.884092
	59		50		30		65			1.04323	0.884092	0.530455	1.14932
Brain2	53	Brain2	86	Brain2		Brain2	97			0.937138	1.52064		1.71514
	64		60				57			1.13164	1.06091		1.00787
	58		63				62			1.02555	1.11396		1.09627
	49		79				43			0.866411	1.39687		0.760319
Brain3	83	Brain3	68	Brain3	55	Brain3	68			1.46759	1.20237	0.972502	1.20237
	71		66		56		55			1.25541	1.167	0.990184	0.972502
	53		60		70		59			0.937138	1.06091	1.23773	1.04323
	62		47		77		57			1.09627	0.831047	1.3615	1.00787
Brain4	66	Brain4	52	Brain4	55	Brain4	54			1.167	0.919456	0.972502	0.95482
	65		42		53		57			1.14932	0.742638	0.937138	1.00787
	47		56		69		63			0.831047	0.990184	1.22005	1.11396
	41		50		61		61			0.724956	0.884092	1.07859	1.07859
Brain5	60	Brain5	46	Brain5	38	Brain5	66			1.06091	0.813365	0.67191	1.167
	56		46		52		69			0.990184	0.813365	0.919456	1.22005
	70		58		53		40			1.23773	1.02555	0.937138	0.707274
	66		55		34		54			1.167	0.972502	0.601183	0.95482
Brain6	54	Brain6	61	Brain6	48	Brain6	46			0.95482	1.07859	0.848729	0.813365
	42		51		51		43			0.742638	0.901774	0.901774	0.760319
	50		68		52		37			0.884092	1.20237	0.919456	0.654228
	49		77		52		46			0.866411	1.3615	0.919456	0.813365
Brain7	74	Brain7	57	Brain7	67	Brain7	61			1.30846	1.00787	1.18468	1.07859
	63		62		54		68			1.11396	1.09627	0.95482	1.20237
	58		74		80		52			1.02555	1.30846	1.41455	0.919456
	69		56		50		71			1.22005	0.990184	0.884092	1.25541
										Ase(-1734~-1060)F1R3-Gal4	Ase(-1295~-1060)(F3-4C)R3-Gal4	Ase(-1279~-1060)(F3-4F)R3-Gal4	Ase(-1212~-1060)F4R3-Gal4
	56.5552		57.4138		57.28		56.4483		MEAN	1	1.01518	1.01282	0.99811
	12.0473		12.0283		15.4151		12.5686		SD	0.213019	0.212682	0.272568	0.222237
[truncated: 2 more columns]

## Sheet: Fig 4I-4L
	Tll-GFP intensity in WT type II NBs			Tll-GFP intensity in PntP1RNAi type II NBs																										For tll-GFP in type I NBs
type IINB #		Normalized to WT			Normalized to WT						For Ase+ type II NBs. in wt, pntRNAi, UAS-Tll or (pntRNAi&UAS-Tll)																												Insc-GAL4> WT, UAS-PntP1, UAS-tllRNAi, or (UAS-tllRNAiV330031 & UAS-PntP1)
#1	138.6	1.40839		36.6	0.371913						brain	WT		PntRNAi35038		UAS-Tll		pntRNAi35038, UAS-tll			% Ase+ type II NBs	WT	PntRNAi35038	UAS-Tll	pntRNAi, UAS-tll					WT			Insc-GAL4>UAS-PntP1						No of type I NBs in VNC#	WT			Insc-GAL4>UAS-PntP1			Insc-GAL4>UAS-TllRNAi			Insc-GAL4>UAS-PntP1, UAS-TllRNAi (line 4)
#2	77.8	0.79057		22.8	0.231684							total	Ase+	total	Ase+	(#10 or later), total, more than	Ase+	(line3#8-16).total, more than	Ase+										typeI NB #		Normalized to WT as 1			Normalized to WT						Total NBs (Dpn+ cells)	Ase+ NBs		Total NBs (Dpn+ cells)	Ase+ NBs		Total NBs (Dpn+ cells)	Ase+ NBs		Total NBs (Dpn+ cells)
#3	78.8	0.800732		21.4	0.217458						#1	8	0	25	21	168	1	937	3			0	84	0.595238	0.320171				#1	6.9	1.00902		118.1	17.2703					#1	189	189	#1	203	22		169	169		174
#4	57.6	0.585306		36.8	0.373946						#2	8	0	22	19	144	2	989	4			0	86.3636	1.38889	0.404449				#2	4.9	0.716549		95.3	13.9361					#2	188	188					199	199		172
#5	54.9	0.55787		31.1	0.316025						#3	8	0	21	19	122	2	735	3			0	90.4762	1.63934	0.408163				#3	0.7	0.102364		106.1	15.5155					#3	178	178	#3	205	19		195	195		149
#6	49.5	0.502998		21.4	0.217458						#4	8	0	17	14	203	1	1056	3			0	82.3529	0.492611	0.284091				#4	4.4	0.643432		111.2	16.2613					#4	192	192	#4	180	17		187	187		164
#7	68.6	0.697084		12.8	0.130068						#5	8	0	18	15	134	2	1652	6			0	83.3333	1.49254	0.363196				#5	16.1	2.35437		137.3	20.078					#5	200	200	#5	201	27		188	188		174
#8	73.2	0.743827		15.4	0.156488						#6	8	0	20	18	95	1					0	90	1.05263					#6	18.3	2.67609		99.3	14.5211					#6	208	208	#6	218	27		203	203		176
#9	72.8	0.739762		12.2	0.123971						#7	8	0	26	24	194	2	1302	7			0	92.3077	1.03093	0.537634				#7	9.8	1.4331		120.9	17.6797					#7	206	206	#7				177	177		175
#10	91.7	0.931816		31.5	0.320089						#8	8	0	22	19	125	2	1259	5			0	86.3636	1.6	0.397141				#8	7.7	1.12601		115.9	16.9486					#8	178	178	#8	180	25		189	189		146
#11	65.2	0.662534		12.1	0.122955						#9	8	0	22	20	254	3					0	90.9091	1.1811					#9	0.6	0.0877407		71.9	10.5143					#9	188	188	#9	196	13					148
#12	92.2	0.936897		9.4	0.0955187						#10	8	0	18	16	108	1					0	88.8889	0.925926					#10	11.1	1.6232		81.8	11.962					#10	181	181	#10	208	26					107
#13	122.2	1.24174		3.6	0.0365816						#11			14	13	139	1						92.8571	0.719424					#11	8.5	1.24299		112	16.3783					#11			#11							186
#14	131.7	1.33828		10.6	0.107713																% Ase+ type II NBs	WT	PntRNAi35038	UAS-Tll	pntRNAi, UAS-tll				#12	2.8	0.409456		110.5	16.1589															175
#15	107.2	1.08932		13	0.1321						MEAN	8		20.4545		153.273		1132.86			MEAN	0	87.9866	1.10169	0.387835				#13	14	2.04728		98.9	14.4626
#16	92.6	0.940961		18.9	0.192054						SD	0		3.53167		47.3056		299.244			SD	0	3.69531	0.398853	0.080792				#14	5	0.731172		93.4	13.6583
#17	117	1.1889		49	0.497917																								#15	8.1	1.1845		82.1	12.0058
#18	130.2	1.32304		0	0																								#16	2.9	0.42408		89.3	13.0587
#19	65.3	0.66355		0.3	0.00304847																								#17	11.8	1.72557		92.9	13.5852
#20	88.5	0.899299		27.9	0.283508						ANOVA table	SS	DF	MS	F (DFn, DFd)	P value													#18	11.6	1.69632		127.7	18.6741
#21	100.1	1.01717		31.1	0.316025						Treatment (between columns)	60412	3	20137	F (3, 35) = 5101	P<0.0001													#19	5.3	0.775043		93.9	13.7314
#22	87.4	0.888121		21.9	0.222538						Residual (within columns)	138.2	35	3.948															#20	3.6	0.526444		99.2	14.5065
#23	80.2	0.814958		11.2	0.11381						Total	60550	38																#21	7.6	1.11138		68.6	10.0317
#24	73.9	0.75094		28.2	0.286556																								#22	2.3	0.336339		92.2	13.4828						ANOVA table	SS	DF	MS	F (DFn, DFd)	P value
#25	83.4	0.847475		19	0.19307																								#23	7.7	1.12601		112.4	16.4368						Treatment (between columns)	47336	3	15779	F (3, 34) = 2827	P<0.0001
#26	68.3	0.694035		0	0						Sidak's multiple comparisons test	Mean Diff.	95.00% CI of diff.	Significant?	Summary	Adjusted P Value													#24	29.8	4.35779		117.3	17.1533						Residual (within columns)	189.8	34	5.581
#27	88.2	0.89625		11	0.111777						WT vs. PntRNAi35038	-87.99	-90.16 to -85.81	Yes	****	<0.0001													#25	8.8	1.28686		109.6	16.0273						Total	47526	37
#28	109.3	1.11066		23.2	0.235748						PntRNAi35038 vs. pntRNAi, UAS-tll	87.6	85.19 to 90.01	Yes	****	<0.0001													#26	2.8	0.409456		96.8	14.1555
#29	131	1.33117		27.5	0.279443						UAS-Tll vs. pntRNAi, UAS-tll	0.7139	-1.695 to 3.123	No	ns	0.8446													#27	5.2	0.760419		118.1	17.2703
#30	91.2	0.926735		17.7	0.17986																								#28	9.5	1.38923		99.2	14.5065						Sidak's multiple comparisons test	Mean Diff.	95.00% CI of diff.	Significant?	Summary	Adjusted P Value
#31	93.6	0.951123		43.5	0.442028																								#29	4.8	0.701925		107.8	15.7641						WT vs. Insc-GAL4>UAS-PntP1	88.95	86.33 to 91.57	Yes	****	<0.0001
#32	107.4	1.09135		48.1	0.488771																								#30	6.1	0.89203		103.8	15.1791						Insc-GAL4>UAS-PntP1 vs. Insc-GAL4>UAS-PntP1, UAS-TllRNAi	-82.27	-84.79 to -79.75	Yes	****	<0.0001
#33	97	0.985672		38.3	0.389188																								#31	6.2	0.906654		97.4	14.2432
#34	126.6	1.28645		27	0.274362																								#32	4.7	0.687302		102.1	14.9305
#35	103.8	1.05477		31.4	0.319073																								#33	6.5	0.950524		93	13.5998
#36	136.7	1.38909		25.6	0.260136																								#34	17.9	2.6176		75.9	11.0992
#37	114.1	1.15944		5.4	0.0548725																								#35	12.7	1.85718		98.9	14.4626
#38	114.7	1.16553		8.1	0.0823087																								#36	11.2	1.63783		71.4	10.4411
#39	146.4	1.48765		17	0.172747																								#37	5	0.731172		100.7	14.7258
#40	137.6	1.39823		25.5	0.25912																								#38	7.9	1.15525		68.5	10.0171
#41	95.4	0.969414		24.2	0.24591																								#39	0	0		74	10.8214
#42	105.7	1.07408		15.2	0.154456																								#40	14.4	2.10578		96.9	14.1701
#43	94.7	0.962301		24.9	0.253023																								#41	6	0.877407		90	13.1611
#44	93.5	0.950107		40.4	0.410527																								#42	8.8	1.28686		63.5	9.28589
#45	88.4	0.898283		21.9	0.222538																								#43	10.5	1.53546		101.7	14.872
#46	154.3	1.56793		12.5	0.12702																								#44	14.3	2.09115		61.8	9.03729
#47	114.9	1.16756		46.7	0.474545																								#45	1.9	0.277845		106.7	15.6032
#48	81	0.823087		8.5	0.0863733																								#46	5.7	0.833536		122.1	17.8552
#49	145.5	1.47851		8.3	0.084341																								#47	0.3	0.0438703		132.9	19.4346
#50	80.6	0.819022		0	0																								#48	0	0		95	13.8923
#51				16	0.162585																								#49	7.4	1.08214		90	13.1611
#52				22.7	0.230668																								#50	30.7	4.4894		92.8	13.5706
#53				39.5	0.401382																								#51	0	0		98.6	14.4187
#54				42.5	0.431867																								#52	8.9	1.30149		86	12.5762
#55				7.4	0.0751956																								#53	22.7	3.31952		92.2	13.4828
#56				40.8	0.414592																								#54	2.9	0.42408		95.3	13.9361
#57				5	0.0508078																								#55	6.4	0.935901		120.5	17.6213
#58				18	0.182908																								#56	9.8	1.4331		68.6	10.0317
#59				36.6	0.371913																								#57	0	0		79.7	11.6549
#60				18.5	0.187989																								#58	0	0		71.7	10.485
#61				24.9	0.253023																								#59	1.5	0.219352		97.3	14.2286
#62				29.8	0.302815																								#60	0.9	0.131611		107.2	15.6763
#63				35.2	0.357687																								#61	0.1	0.0146234		78.7	11.5087
#64				21	0.213393																								#62	0	0		73.1	10.6897
#65				29.2	0.296718																								#63	7.7	1.12601		123	17.9868
#66				39	0.396301																								#64	8.6	1.25762		90.5	13.2342
#67				18.6	0.189005																								#65	0	0		72.1	10.5435
#68				30.2	0.306879																								#66	0	0		88.3	12.9125
#69				17	0.172747																								#67	5.3	0.775043		108.1	15.8079
#70				30.2	0.306879																								#68	15.5	2.26663		93.3	13.6437
#71				21.8	0.221522																								#69	0	0		92.5	13.5267
#72				24.3	0.246926																								#70	0.1	0.0146234		86	12.5762
#73				27	0.274362																								#71	2.1	0.307092		86	12.5762
#74				23.3	0.236765																								#72	11.5	1.6817		67	9.79771
#75				7.2	0.0731633																								#73	13.4	1.95954		95.2	13.9215
#76				24.4	0.247942																								#74	1.1	0.160858		68	9.94394
#77				26.5	0.269282																								#75	9.8	1.4331		95	13.8923
#78				28.3	0.287572																								#76	2.8	0.409456		104.8	15.3254
#79				14.9	0.151407																								#77	1.3	0.190105		102.1	14.9305
#80				18.4	0.186973																								#78	24	3.50963		103.3	15.106
#81				26.1	0.265217																								#79	0.4	0.0584938		93	13.5998
#82				38.9	0.395285																								#80	2.5	0.365586		70	10.2364
#83				13.5	0.137181																								#81	15.3	2.23739		74.2	10.8506
#84				31.1	0.316025																								#82	1	0.146234		94.4	13.8045
#85				34.6	0.35159																								#83	1.2	0.175481		79.8	11.6695
#86				41.9	0.42577																								#84	7.5	1.09676		75.9	11.0992
#87				13.6	0.138197																								#85	2.9	0.42408		153.5	22.447
#88				22	0.223555																								#86	1.1	0.160858		77.3	11.3039
																													#87	3	0.438703		109.7	16.0419
	98.41			22.8409																									#88	0.2	0.0292469		78.9	11.5379
	Normalized Tll-GFP	WT			pntP1-GAl4>UAS-pntRNAi																								#89	6.6	0.965147		91.3	13.3512
	MEAN	1			0.232099																								#90	5.8	0.84816		120.1	17.5628
	SD	0.262837			0.120718																								#91	6.7	0.979771
																													#92	0.4	0.0584938
																													#93	1.9	0.277845
t-Test: Two-Sample Assuming Equal Variances																													#94	5.7	0.833536
																													#95	24.1	3.52425
	Variable 1	Variable 2																											#96	2.8	0.409456
Mean	1	0.232099																											#97	1	0.146234
Variance	0.0690833	0.0145729																											#98	1.4	0.204728
Observations	50	88																											#99	0.6	0.0877407
Pooled Variance	0.0342127																												#100	0	0
Hypothesized Mean Difference	0																												#101	12.5	1.82793
df	136																												#102	11.6	1.69632
t Stat	23.4422																												#103	13.4	1.95954
P(T<=t) one-tail	6.4736e-50																												#104	2.5	0.365586
t Critical one-tail	1.65613																												#105	22.6	3.3049
P(T<=t) two-tail	1.29472e-49																												#106	12	1.75481
t Critical two-tail	1.97756																												#107	0.5	0.0731172
																													#108	8.6	1.25762
																													#109	9	1.31611
																													#110	0.3	0.0438703
																													#111	11.1	1.6232
																													#112	0	0
																													#113	0.5	0.0731172
																													#114	12.3	1.79868
																													#115	11.2	1.63783
																													#116	1	0.146234
																													#117	32.2	4.70875
																													#118	0	0
																													#119	0	0
																													#120	0	0
																														6.83833
																															WT			UAS-PntP1
																														MEAN	1			13.9426
																														SD	1.01375			2.6235
																														t-Test: Two-Sample Assuming Equal Variances
																															Variable 1	Variable 2
																														Mean	1	13.9426
																														Variance	1.02769	6.88274
																														Observations	120	90
																														Pooled Variance	3.53297
																														Hypothesized Mean Difference	0
																														df	208
																														t Stat	-49.3804
																														P(T<=t) one-tail	3.80965e-117
																														t Critical one-tail	1.65221
																														P(T<=t) two-tail	7.6193e-117
																														t Critical two-tail	1.97143
[truncated: 5 more columns]

## Sheet: Fig 5E
Replicate 1											Replicate 2											Replicate 3
Pnt_13											Pnt_13											Pnt_13
				Target*	Input normalized		Yield	Control adjusted Ct	Fold						Target*	Input normalized		Yield	Control adjusted Ct	Fold						Target*	Input normalized		Yield	Control adjusted Ct	Fold
Antibody				Promoter	Ct	DCt	% In= 2^DCt*100%	DDCt	Enrichment		Antibody				Promoter	Ct	DCt	% In= 2^DCt*100%	DDCt	Enrichment		Antibody				Promoter	Ct	DCt	% In= 2^DCt*100%	DDCt	Enrichment
NS* IgG IP	31.32	31.52	31.42	31.42	31.42	15.8033	0.00174873	0	1		NS* IgG IP	31.61	31.62	31.07	31.4333	31.4333	15.4783	0.00219057	0	1		NS* IgG IP	30.97	29.58	29.22	29.9233	29.9233	14.0867	0.00574766	0	1
PntP1 Ab IP	30.12		29.83	29.975	29.975	14.3583	0.00476114	-1.445	2.72263		PntP1 Ab IP	30.24	29.43	29.91	29.86	29.86	13.905	0.00651895	-1.57333	2.97592		PntP1 Ab IP	29.69	29.22	28.3	29.07	29.07	13.2333	0.0103841	-0.853333	1.80667
20 % Input	17.86	18.01	17.94	17.9367	15.6167	0					20 % Input		18.34	18.21	18.275	15.955	0					20 % Input	18.06	18.18	18.23	18.1567	15.8367	0
Pnt_1											Pnt_1											Pnt_1
				Target*	Input normalized		Yield	Control adjusted Ct	Fold						Target*	Input normalized		Yield	Control adjusted Ct	Fold						Target*	Input normalized		Yield	Control adjusted Ct	Fold
Antibody				Promoter	Ct	DCt	% In= 2^DCt*100%	DDCt	Enrichment		Antibody				Promoter	Ct	DCt	% In= 2^DCt*100%	DDCt	Enrichment		Antibody				Promoter	Ct	DCt	% In= 2^DCt*100%	DDCt	Enrichment
NS* IgG IP	30.39	30.8		30.595	30.595	13.455	0.00890515	0	1		NS* IgG IP	31.35	31.26		31.305	31.305	13.58	0.00816606	0	1		NS* IgG IP	30.58	30.51		30.545	30.545	13.3	0.00991519	0	1
PntP1 Ab IP	29.51	29.62		29.565	29.565	12.425	0.0181845	-1.03	2.04202		PntP1 Ab IP	30.67	29.98		30.325	30.325	12.6	0.0161073	-0.98	1.97247		PntP1 Ab IP	30.45	29.7		30.075	30.075	12.83	0.0137336	-0.47	1.38511
20 % Input	19.54	19.38		19.46	17.14	0					20 % Input	20.72	19.37		20.045	17.725	0					20 % Input	19.56	19.57		19.565	17.245	0
Pnt_3											Pnt_3											Pnt_3
				Target*	Input normalized		Yield	Control adjusted Ct	Fold						Target*	Input normalized		Yield	Control adjusted Ct	Fold						Target*	Input normalized		Yield	Control adjusted Ct	Fold
Antibody				Promoter	Ct	DCt	% In= 2^DCt*100%	DDCt	Enrichment		Antibody				Promoter	Ct	DCt	% In= 2^DCt*100%	DDCt	Enrichment		Antibody				Promoter	Ct	DCt	% In= 2^DCt*100%	DDCt	Enrichment
NS* IgG IP	30.22	30.63		30.425	30.425	13.27	0.0101235	0	1		NS* IgG IP	30.65	30.92		30.785	30.785	13.54	0.00839564	0	1		NS* IgG IP	29.63	29.75		29.69	29.69	12.45	0.0178721	0	1
PntP1 Ab IP	28.31	28.34		28.325	28.325	11.17	0.0434005	-2.1	4.28709		PntP1 Ab IP	28.04	28.2		28.12	28.12	10.875	0.0532474	-2.665	6.34227		PntP1 Ab IP	28.32	28.31		28.315	28.315	11.075	0.0463546	-1.375	2.59368
20 % Input	19.42	19.53		19.475	17.155	0					20 % Input	19.5	19.63		19.565	17.245	0					20 % Input	19.58	19.54		19.56	17.24	0	100
Pnt_4											Pnt_4											Pnt_4
				Target*	Input normalized		Yield	Control adjusted Ct	Fold						Target*	Input normalized		Yield	Control adjusted Ct	Fold						Target*	Input normalized		Yield	Control adjusted Ct	Fold
Antibody				Promoter	Ct	DCt	% In= 2^DCt*100%	DDCt	Enrichment		Antibody				Promoter	Ct	DCt	% In= 2^DCt*100%	DDCt	Enrichment		Antibody				Promoter	Ct	DCt	% In= 2^DCt*100%	DDCt	Enrichment
NS* IgG IP	30.35	30.17		30.26	30.26	12.9	0.0130832	0	1		NS* IgG IP	30.45	30.58		30.515	30.515	13.08	0.0115486	0	1		NS* IgG IP	30.45	30.35		30.4	30.4	12.735	0.0146684	0	1
PntP1 Ab IP	28.11	28.34		28.225	28.225	10.865	0.0536178	-2.035	4.09823		PntP1 Ab IP	28.5	28.27		28.385	28.385	10.95	0.05055	-2.13	4.37717		PntP1 Ab IP	28.21	28.29		28.25	28.25	10.585	0.0651025	-2.15	4.43828
20 % Input	19.69	19.67		19.68	17.36	0					20 % Input	19.8	19.71		19.755	17.435	0					20 % Input	19.77	20.2		19.985	17.665	0
Pnt_12											Pnt_12											Pnt_12
				Target*	Input normalized		Yield	Control adjusted Ct	Fold						Target*	Input normalized		Yield	Control adjusted Ct	Fold						Target*	Input normalized		Yield	Control adjusted Ct	Fold
Antibody				Promoter	Ct	DCt	% In= 2^DCt*100%	DDCt	Enrichment		Antibody				Promoter	Ct	DCt	% In= 2^DCt*100%	DDCt	Enrichment		Antibody				Promoter	Ct	DCt	% In= 2^DCt*100%	DDCt	Enrichment
NS* IgG IP	31.94	31.06		31.5	31.5	14.11	0.00565544	0	1		NS* IgG IP	31.6	32.87		32.235	32.235	14.4	0.0046256	0	1		NS* IgG IP	31.88	31.09		31.485	31.485	13.665	0.00769884	0	1
PntP1 Ab IP	29.51	28.68		29.095	29.095	11.705	0.0299532	-2.405	5.29636		PntP1 Ab IP	29.66	29.64		29.65	29.65	11.815	0.0277543	-2.585	6.00016		PntP1 Ab IP	29.53	29.7		29.615	29.615	11.795	0.0281418	-1.87	3.65533
20 % Input	19.81	19.61		19.71	17.39	0					20 % Input	20.22	20.09		20.155	17.835	0					20 % Input	20.16	20.12		20.14	17.82	0
Neg#3											Neg#3											Neg#3
				Target*	Input normalized		Yield	Control adjusted Ct	Fold						Target*	Input normalized		Yield	Control adjusted Ct	Fold						Target*	Input normalized		Yield	Control adjusted Ct	Fold
Antibody				Promoter	Ct	DCt	% In= 2^DCt*100%	DDCt	Enrichment		Antibody				Promoter	Ct	DCt	% In= 2^DCt*100%	DDCt	Enrichment		Antibody				Promoter	Ct	DCt	% In= 2^DCt*100%	DDCt	Enrichment
NS* IgG IP	32.72	31.39		32.055	32.055	15.035	0.00297861	0	1		NS* IgG IP	32.05	32.18		32.115	32.115	15.02	0.00300974	0	1		NS* IgG IP	31.25	32.58		31.915	31.915	14.835	0.00342153	0	1
PntP1 Ab IP	31.42	31.63		31.525	31.525	14.505	0.00430091	-0.53	1.44393		PntP1 Ab IP	31.66	32.03		31.845	31.845	14.75	0.00362917	-0.27	1.20581		PntP1 Ab IP	31.61	31.58		31.595	31.595	14.515	0.0042712	-0.32	1.24833
20 % Input	19.37	19.31		19.34	17.02	0					20 % Input	19.35	19.48		19.415	17.095	0					20 % Input	19.41	19.39		19.4	17.08	0
Neg#5											Neg#5											Neg#5
				Target*	Input normalized		Yield	Control adjusted Ct	Fold						Target*	Input normalized		Yield	Control adjusted Ct	Fold						Target*	Input normalized		Yield	Control adjusted Ct	Fold
Antibody				Promoter	Ct	DCt	% In= 2^DCt*100%	DDCt	Enrichment		Antibody				Promoter	Ct	DCt	% In= 2^DCt*100%	DDCt	Enrichment		Antibody				Promoter	Ct	DCt	% In= 2^DCt*100%	DDCt	Enrichment
NS* IgG IP	30.19	30.74		30.465	30.465	12.84	0.0136388	0	1		NS* IgG IP	31.59	31.4		31.495	31.495	14.045	0.00591608	0	1		NS* IgG IP	30.94	31.35		31.145	31.145	13.7	0.00751431	0	1
PntP1 Ab IP	30.85	30.41		30.63	30.63	13.005	0.0121648	0.165	0.891929		PntP1 Ab IP	30.88	31.13		31.005	31.005	13.555	0.0083088	-0.49	1.40444		PntP1 Ab IP	31.1	30.8		30.95	30.95	13.505	0.00860181	-0.195	1.14472
20 % Input	19.96	19.93		19.945	17.625	0	100				20 % Input	19.79	19.75		19.77	17.45	0					20 % Input	19.74	19.79		19.765	17.445	0
ase											ase											ase
				Target*	Input normalized		Yield	Control adjusted Ct	Fold						Target*	Input normalized		Yield	Control adjusted Ct	Fold						Target*	Input normalized		Yield	Control adjusted Ct	Fold
Antibody				Promoter	Ct	DCt	% In= 2^DCt*100%	DDCt	Enrichment		Antibody				Promoter	Ct	DCt	% In= 2^DCt*100%	DDCt	Enrichment		Antibody				Promoter	Ct	DCt	% In= 2^DCt*100%	DDCt	Enrichment
NS* IgG IP	31.95	31.37		31.66	31.66	13.515	0.00854239	0	1		NS* IgG IP	31.44	32.54		31.99	31.99	13.695	0.0075404	0	1		NS* IgG IP	31.3	32.42		31.86	31.86	13.46	0.00887434	0	1
PntP1 Ab IP	31.74	31.16		31.45	31.45	13.305	0.00988089	-0.21	1.15669		PntP1 Ab IP	31.87	31.63		31.75	31.75	13.455	0.00890515	-0.24	1.18099		PntP1 Ab IP	31.31	31.59		31.45	31.45	13.05	0.0117912	-0.41	1.32869
20 % Input	20.48	20.45		20.465	18.145	0					20 % Input	20.64	20.59		20.615	18.295	0					20 % Input	20.71	20.73		20.72	18.4	0
AS fold enrichment			3 repeats
						PntP1 Ab					IgG
					Fold enrichment	1st	2nd	3rd			1st	2nd	3rd									t-Test: Paired Two Sample for Means				t-Test: Paired Two Sample for Means				t-Test: Paired Two Sample for Means				t-Test: Paired Two Sample for Means				t-Test: Paired Two Sample for Means					t-Test: Paired Two Sample for Means				t-Test: Paired Two Sample for Means
				Tll08rk1+rk3	Pnt_13	2.72	2.98	1.81		Pnt_13	1	1	1									Pnt_13				Pnt_1				Pnt_3				Pnt_4				Pnt_12
				Tll1	Pnt_1	2.04	1.97	1.39		Pnt_1	1	1	1										PntP1_Ab	IgG			PntP1_Ab	IgG			PntP1_Ab	IgG			PntP1_Ab	IgG			PntP1_Ab	IgG				neg#3	neg#3			neg#5	neg#5
				Tll3	Pnt_3	4.29	6.34	2.59		Pnt_3	1	1	1									Mean	2.50333	1		Mean	1.8	1		Mean	4.40667	1		Mean	4.30667	1		Mean	4.98667	1			Mean	1.26333	1		Mean	1.14333	1
				Tll4	Pnt_4	4.1	4.38	4.44		Pnt_4	1	1	1									Variance	0.377433	0		Variance	0.1273	0		Variance	3.52583	0		Variance	0.0329333	0		Variance	1.44253	0			Variance	0.0290333	0		Variance	0.0650333	0
				Tll12	Pnt_12	5.3	6	3.66		Pnt_12	1	1	1									Observations	3	3		Observations	3	3		Observations	3	3		Observations	3	3		Observations	3	3			Observations	3	3		Observations	3	3
																						Pearson Correlation	#DIV/0!			Pearson Correlation	#DIV/0!			Pearson Correlation	#DIV/0!			Pearson Correlation	#DIV/0!			Pearson Correlation	#DIV/0!				Pearson Correlation	#DIV/0!			Pearson Correlation	#DIV/0!
				neg3	neg#3	1.44	1.1	1.25		neg#3	1	1	1									Hypothesized Mean Difference	0			Hypothesized Mean Difference	0			Hypothesized Mean Difference	0			Hypothesized Mean Difference	0			Hypothesized Mean Difference	0				Hypothesized Mean Difference	0			Hypothesized Mean Difference	0
				neg5	neg#5	0.89	1.4	1.14		neg#5	1	1	1									df	2			df	2			df	2			df	2			df	2				df	2			df	2
																						t Stat	4.23834			t Stat	3.88362			t Stat	3.14238			t Stat	31.5597			t Stat	5.7492				t Stat	2.67681			t Stat	0.973509
											1	1	1									P(T<=t) one-tail	0.0257065			P(T<=t) one-tail	0.0301806			P(T<=t) one-tail	0.0440469			P(T<=t) one-tail	0.000501245			P(T<=t) one-tail	0.0144735				P(T<=t) one-tail	0.0579066			P(T<=t) one-tail	0.216491
											1	1	1									t Critical one-tail	2.91999			t Critical one-tail	2.91999			t Critical one-tail	2.91999			t Critical one-tail	2.91999			t Critical one-tail	2.91999				t Critical one-tail	2.91999			t Critical one-tail	2.91999
				ase	ase	1.16	1.18	1.3		ase	1	1	1									P(T<=t) two-tail	0.051413			P(T<=t) two-tail	0.0603612			P(T<=t) two-tail	0.0880937			P(T<=t) two-tail	0.00100249			P(T<=t) two-tail	0.0289469				P(T<=t) two-tail	0.115813			P(T<=t) two-tail	0.432982
																						t Critical two-tail	4.30265			t Critical two-tail	4.30265			t Critical two-tail	4.30265			t Critical two-tail	4.30265			t Critical two-tail	4.30265				t Critical two-tail	4.30265			t Critical two-tail	4.30265
			MEAN
						PntP1 Ab	IgG
				Tll08rk1+rk3	Pnt_13	2.50333	1
				Tll1	Pnt_1	1.8	1
				Tll3	Pnt_3	4.40667	1
				Tll4	Pnt_4	4.30667	1
				Tll12	Pnt_12	4.98667	1
				neg3	neg#3	1.26333	1
				neg5	neg#5	1.14333	1
				ase	ase	1.21333	1
			SD
					Fold enrichment	PntP1 IP	IgG
				Tll08rk1+rk3	Pnt_13	0.614356	0
				Tll1	Pnt_1	0.356791	0
				Tll3	Pnt_3	1.87772	0
				Tll4	Pnt_4	0.181475	0
				Tll12	Pnt_12	1.20106	0
				neg3	neg#3	0.170392	0
				neg5	neg#5	0.255016	0
				ase	ase	0.0757188	0
As % input			3 repeats
						PntP1 Ab				IgG
					Fold enrichment	1st	2nd	3rd		1st	2nd	3rd							t-Test: Paired Two Sample for Means				t-Test: Paired Two Sample for Means				t-Test: Paired Two Sample for Means				t-Test: Paired Two Sample for Means
				Tll08rk1+rk3	Pnt_13	0.00476114	0.00651895	0.0103841		0.00174873	0.00219057	0.00574766			t-Test: Paired Two Sample for Means
				Tll1	Pnt_1	0.0181845	0.0161073	0.0137336		0.00890515	0.00816606	0.00991519							Tll1				Tll3				Tll4				Tll12
				Tll3	Pnt_3	0.0434005	0.0532474	0.0463546		0.0101235	0.00839564	0.0178721				Variable 1	Variable 2			Variable 1	Variable 2			Variable 1	Variable 2			Variable 1	Variable 2			Variable 1	Variable 2
				Tll4	Pnt_4	0.0536178	0.05055	0.0651025		0.0130832	0.0115486	0.0146684			Mean	0.0072214	0.00322899		Mean	0.0160085	0.00899547		Mean	0.0476675	0.0121304		Mean	0.0564234	0.0131		Mean	0.0286164	0.00599329
				Tll12	Pnt_12	0.0299532	0.0277543	0.0281418		0.00565544	0.0046256	0.00769884			Variance	8.27456e-06	4.80658e-06		Variance	4.95998e-06	7.7098e-07		Variance	2.55333e-05	2.54718e-05		Variance	5.8847e-05	2.43359e-06		Variance	1.37781e-06	2.4468e-06
															Observations	3	3		Observations	3	3		Observations	3	3		Observations	3	3		Observations	3	3
				neg3	neg#3	0.00430091	0.00362917	0.0042712		0.00297861	0.00300974	0.00342153			Pearson Correlation	0.978121			Pearson Correlation	-0.606158			Pearson Correlation	-0.388488			Pearson Correlation	0.951439			Pearson Correlation	-0.0223618
				neg5	neg#5	0.0121648	0.0083088	0.00860181		0.0136388	0.00591608	0.00751431			Hypothesized Mean Difference	0			Hypothesized Mean Difference	0			Hypothesized Mean Difference	0			Hypothesized Mean Difference	0			Hypothesized Mean Difference	0
															df	2			df	2			df	2			df	2			df	2
															t Stat	8.01675			t Stat	4.26754			t Stat	7.31416			t Stat	12.0921			t Stat	19.8247
															P(T<=t) one-tail	0.00760289			P(T<=t) one-tail	0.0253821			P(T<=t) one-tail	0.00909216			P(T<=t) one-tail	0.00338483			P(T<=t) one-tail	0.00126737
				ase	ase	0.00988089	0.00890515	0.0117912		0.00854239	0.0075404	0.00887434			t Critical one-tail	2.91999			t Critical one-tail	2.91999			t Critical one-tail	2.91999			t Critical one-tail	2.91999			t Critical one-tail	2.91999
															P(T<=t) two-tail	0.0152058			P(T<=t) two-tail	0.0507643			P(T<=t) two-tail	0.0181843			P(T<=t) two-tail	0.00676965			P(T<=t) two-tail	0.00253474
															t Critical two-tail	4.30265			t Critical two-tail	4.30265			t Critical two-tail	4.30265			t Critical two-tail	4.30265			t Critical two-tail	4.30265
			MEAN
						PntP1 Ab	IgG
				Tll08rk1+rk3	Pnt_13	0.0072214	0.00322899
				Tll1	Pnt_1	0.0160085	0.00899547
				Tll3	Pnt_3	0.0476675	0.0121304
				Tll4	Pnt_4	0.0564234	0.0131
				Tll12	Pnt_12	0.0286164	0.00599329
				neg3	neg#3	0.00406709	0.00313663
				neg5	neg#5	0.0096918	0.00902305
				ase	ase	0.0101924	0.00831905
			SD
					Fold enrichment	PntP1 IP	IgG
				Tll08rk1+rk3	Pnt_13	0.00287655	0.00219239
				Tll1	Pnt_1	0.0022271	0.000878055
				Tll3	Pnt_3	0.00505305	0.00504696
				Tll4	Pnt_4	0.00767118	0.00156
				Tll12	Pnt_12	0.0011738	0.00156423
				neg3	neg#3	0.00037954	0.000247221
				neg5	neg#5	0.00214668	0.00407642
				ase	ase	0.00146804	0.000694455

## Sheet: Fig 6A-B
	mCD8-GFP in WT type II NBs				mCD8-GFP in PntRNAi35038 type II NBs
	Normalized to WT				Normalized to WT
	69	0.676471			56	0.54902
	78	0.764706			14	0.137255
	47	0.460784			25	0.245098
	75	0.735294			17	0.166667
	84	0.823529			26	0.254902
	97	0.95098			61	0.598039
	108	1.05882			20	0.196078
	102	1			30	0.294118
	111	1.08824			21	0.205882
	66	0.647059			28	0.27451
	147	1.44118			21	0.205882
	83	0.813725			16	0.156863
	104	1.01961			19	0.186275
	103	1.0098			44	0.431373
	113	1.10784			31	0.303922
	107	1.04902			32	0.313725
	78	0.764706			22	0.215686
	92	0.901961			20	0.196078
	121	1.18627			68	0.666667
	123	1.20588			36	0.352941
	173	1.69608			32	0.313725
	119	1.16667			27	0.264706
	94	0.921569			23	0.22549
	100	0.980392			24	0.235294
	120	1.17647			27	0.264706
	132	1.29412			21.3	0.208824
	125	1.22549			21	0.205882
	99	0.970588			29	0.284314
	89	0.872549
	101	0.990196
MEAN	102
Normalized	MEAN	1				0.284069									1
	SD	0.247794				0.130259									-0.284069
	t-Test: Two-Sample Assuming Equal Variances
		Variable 1	Variable 2
	Mean	1	0.284069
	Variance	0.0614021	0.0169674
	Observations	30	28
	Pooled Variance	0.0399782
	Hypothesized Mean Difference	0
	df	56
	t Stat	13.6265
	P(T<=t) one-tail	9.96073e-20
	t Critical one-tail	1.67252
	P(T<=t) two-tail	1.99215e-19
	t Critical two-tail	2.00324

## Sheet: Fig 6H
	Note: tllRNAi330031=UAS-tll-shRNA
	For Pntp1 intensity, in [WT, tllRNAi330031] driven by pntP1-GAL4
	WT brain	#1	#2	#3	#4	#5	#6	#7	#8	#9	#10			WT brain	#1	#2	#3	#4	#5	#6	#7	#8	#9	#10
	Backgroud	22.8	43.6	36	40.3	50	69.5	36.6	44.5	31.6	43.45			Backgroud
	Type II NB#1	58.5	77	78.4	69.1	126	95.7	77.2	101.9	67.7	70.6			Type II NB#1	58.5	77	78.4	69.1	126	95.7	77.2	101.9	67.7	70.6
	Type II NB#2	55.6	80.1	70.3	65.5	79	113.4	74.6	79.8	71.4	101			Type II NB#2	55.6	80.1	70.3	65.5	79	113.4	74.6	79.8	71.4	101
	Type II NB#3	57.1	86.8	56.6	44.4	94.4	109	91.3	74.8	51.2	98			Type II NB#3	57.1	86.8	56.6	44.4	94.4	109	91.3	74.8	51.2	98
	Type II NB#4	58.9	61	62.6	70.4	81.5	86.4	83	75.5	58.8	81			Type II NB#4	58.9	61	62.6	70.4	81.5	86.4	83	75.5	58.8	81
	Type II NB#5	51.1	61.9		77.2		95.5	69	73.9	53	75.9			Type II NB#5	51.1	61.9		77.2		95.5	69	73.9	53	75.9
	Type II NB#6	58.6	61		68.6			64.9	58.7		67			Type II NB#6	58.6	61		68.6			64.9	58.7		67
														Avg	56.6333	71.3	66.975	65.8667	95.225	100	76.6667	77.4333	60.42	82.25		MEAN	33.237
	tllRNAi brain	#1	#3	#5	#6	#7	#8	#9	#10	#11	#12
	individual focoal plan, substract in each cell of backgrond
	Type II NB#1	5.4	1.1	3.699	0.5	5.6	15	5	4.5	9.5	1.1
	Type II NB#2	2.8	0	0	0.3	0		0	0	5.7	3.6
	Type II NB#3			5.1	4.8	0		2		0	13.7
	Type II NB#4				3	3.3				0	0
	Type II NB#5				1.2	1.3
	Type II NB#6					0
	After normalization
	WT	TllRNAi
	1.0741	0.162469
	0.986851	0.084243
	1.03198	0.033096
	1.08614	0
	0.85146	0.111292
	1.07711	0
	1.0049	0.153443
	1.09817	0.015043
	1.29975	0.009026
	0.523512	0.144417
	0.550591	0.090261
	0.523512	0.036104
	1.27568	0.168487
	1.03198	0
	0.619791	0
	0.800312	0.099287
	0.866503	0.039113
	0.75819	0
	0.123356	0.451304
	0.905616	0.150435
	1.11021	0
	0.85146	0.060174
	2.28661	0.135391
	0.872521	0
	1.33586	0.285826
	0.947738	0.171495
	0.788277	0
	1.32082	0
	1.18843	0.033096
	0.508469	0.108313
	0.78226	0.412191
	1.22153	0
	1.1433
	1.64575
	1.39603
	0.974816
	0.85146
	1.72699
	1.06207
	0.911634
	0.932694
	0.884555
	0.427234
	1.08614
	1.19746
	0.589704
	0.818364
	0.64386
	0.81686
	1.7315
	1.64124
	1.12976
	0.97632
	0.708547
	WT	TllRNAi
MEAN	1	0.0923283
SD	0.368973	0.115034
t-Test: Two-Sample Assuming Equal Variances
	WT	TllRNAi
Mean	1	0.0923283
Variance	0.136141	0.0132328
Observations	54	32
Pooled Variance	0.0907819
Hypothesized Mean Difference	0
df	84
t Stat	13.5037
P(T<=t) one-tail	4.65831e-23
t Critical one-tail	1.6632
P(T<=t) two-tail	9.31662e-23
t Critical two-tail	1.98861

## Sheet: Fig 6I
	For Ase+ type II NBs, in WT or tllRNAi330031
															Data were not normal distribution
	Brain lobe	WT			TllRNAi				WT	TllRNAi					Mann Whitney U test
		total type II NBs	Ase+ type II NBs		total type II NBs	Ase+ type II NBs		% of Ase+ type II NBs	WT	TllRNAi
	#1	8	0		8	8			0	100					p-value equals 0.000002755, ( p(x≤Z) = 0.000002755 )
	#2	8	0		6	6			0	100
	#3	8	0		8	8			0	100
	#4	8	0		8	8			0	100
	#5	8	0		3	3			0	100
	#6	8	0		8	8			0	100
	#7	8	0		7	7			0	100
	#8	8	0		8	8			0	100
	#9	8	0		6	6			0	100
	#10	8	0		6	6			0	100
	#11				7	7				100
	#12				7	7				100
									WT	TllRNAi
								MEAN	0	100
								SD	0	0

## Sheet: S2M-S2N Fig
No of type II NBs	PntP1-Gal4>	PntP1-Gal4>WT	PntP1-Gal4>UAS-pntP1	PntP1-Gal4>UAS-NLS-EnR-Ets	PntP1-Gal4>UAS-NLS-Ets	PntP1-Gal4>UAS-NLS-EnR	PntP1-Gal4>UAS-pntRNAi
		8	8	20	8	8	23	ANOVA table	SS	DF	MS	F (DFn, DFd)	P value		Sidak's multiple comparisons test	Mean Diff.	95.00% CI of diff.	Significant?	Summary	Adjusted P Value
		8	8	23	8	8	21	Treatment (between columns)	1646	5	329.2	F (5, 30) = 44.62	P<0.0001		PntP1-Gal4>WT vs. PntP1-Gal4>UAS-NLS-EnR-Ets	-16	-19.69 to -12.31	Yes	****	<0.0001
		8	8	22	8	8	22	Residual (within columns)	221.3	30	7.378				PntP1-Gal4>WT vs. PntP1-Gal4>UAS-pntRNAi	-12.33	-16.02 to -8.642	Yes	****	<0.0001
		8	8	16	8	8	17	Total	1867	35
		8	8	31	8	8	19
		8	8	32	8	8	20
		WT	UAS-pntP1	UAS-NLS-EnR-Ets	UAS-NLS-Ets	UAS-NLS-EnR	UAS-pntRNAi
		8	8	24	8	8	20.3333
		0	0	6.29285	0	0	2.16025
% of Ase+ type II NBs	PntP1-Gal4>	PntP1-Gal4>WT	PntP1-Gal4>UAS-pntP1	PntP1-Gal4>UAS-NLS-EnR-Ets	PntP1-Gal4>UAS-NLS-Ets	PntP1-Gal4>UAS-NLS-EnR	PntP1-Gal4>UAS-pntRNAi
	#1	0	0	1	0	0	0.782609								Sidak's multiple comparisons test	Mean Diff.	95.00% CI of diff.	Significant?	Summary	Adjusted P Value
	#2	0	0	0.772727	0	0	0.826087	ANOVA table	SS	DF	MS	F (DFn, DFd)	P value		PntP1-Gal4>WT vs. PntP1-Gal4>UAS-NLS-EnR-Ets	-76.63	-93.81 to -59.45	Yes	****	<0.0001
	#3	0	0	1	0	0	0.863636	Treatment (between columns)	56217	5	11243	F (5, 32) = 64.91	P<0.0001		PntP1-Gal4>WT vs. PntP1-Gal4>UAS-pntRNAi	-85.83	-103.7 to -68.01	Yes	****	<0.0001
	#4	0	0	0.75	0	0	0.882353	Residual (within columns)	5543	32	173.2
	#5	0	0	0.846154	0	0	0.894737	Total	61760	37
		0	0	0.873776	0	0	0.9
			0	0.120581
% of Ase+ type II NBs	PntP1-Gal4>	PntP1-Gal4>WT	PntP1-Gal4>UAS-pntP1	PntP1-Gal4>UAS-NLS-EnR-Ets	PntP1-Gal4>UAS-NLS-Ets	PntP1-Gal4>UAS-NLS-EnR	PntP1-Gal4>UAS-pntRNAi
		0	0	0.873776	0	0	0.858237
		0	0	0.120581	0	0	0.0456955
% of Ase+ type II NBs	PntP1-Gal4>	PntP1-Gal4>WT	PntP1-Gal4>UAS-pntP1	PntP1-Gal4>UAS-NLS-EnR-Ets	PntP1-Gal4>UAS-NLS-Ets	PntP1-Gal4>UAS-NLS-EnR	PntP1-Gal4>UAS-pntRNAi
		0	0	87.3776	0	0	85.8237
		0	0	12.0581	0	0	4.56955
% of type II NBs with mINPs	PntP1-Gal4>	WT	UAS-pntP1	UAS-NLS-EnR-Ets	UAS-NLS-Ets	UAS-NLS-EnR	UAS-pntRNAi
		1	1	0.25	1	1	0	ANOVA table	SS	DF	MS	F (DFn, DFd)	P value		Sidak's multiple comparisons test	Mean Diff.	95.00% CI of diff.	Significant?	Summary	Adjusted P Value
		1	1	0.26087	1	1	0.0434783	Treatment (between columns)	61253	5	12251	F (5, 30) = 918.4	P<0.0001		WT vs. UAS-NLS-EnR-Ets	76.53	71.57 to 81.50	Yes	****	<0.0001
		1	1	0.136364	1	1	0.0454545	Residual (within columns)	400.2	30	13.34				WT vs. UAS-pntRNAi	96.72	91.75 to 101.7	Yes	****	<0.0001
		1	1	0.125	1	1	0.0588235	Total	61653	35
		1	1	0.322581	1	1	0
		1	1	0.3125	1	1	0.05
% of type II NBs with mINPs	PntP1-Gal4>	WT	UAS-pntP1	UAS-NLS-EnR-Ets	UAS-NLS-Ets	UAS-NLS-EnR	UAS-pntRNAi
		1	1	0.234552	1	1	0.0329594
		0	0	0.0853215	0	0	0.026072
% of type II NBs with mINPs	PntP1-Gal4>	WT	UAS-pntP1	UAS-NLS-EnR-Ets	UAS-NLS-Ets	UAS-NLS-EnR	UAS-pntRNAi
		100	100	23.4552	100	100	3.29594
		0	0	8.53215	0	0	2.6072
No. Ase- type I NBs	insc-Gal4>	WT	UAS-pntP1	UAS-NLS-EnR-Ets	UAS-NLS-Ets	UAS-NLS-EnR
		0	149	0	0	0
		0	168	0	0	0
		0	123	0	0	0
		0	138	0	0	0
		0	161	0	0	0
		0	139	0	0	0
		0	123	0	0	0
No. total type I NBs	insc-Gal4>	WT	UAS-pntP1	UAS-NLS-EnR-Ets	UAS-NLS-Ets	UAS-NLS-EnR
		183	165	169	177	186
		189	188	180	179	185
		187	154	178	186	164
		159	178	188	185	190
		199	179	169	198	163
		187	165	167	176	180
		176	155	173	180	188
% of Ase- type I NBs	insc-Gal4>	insc-Gal4>WT	insc-Gal4>UAS-pntP1	insc-Gal4>UAS-NLS-EnR-Ets	insc-Gal4>UAS-NLS-Ets	insc-Gal4>UAS-NLS-EnR
		0	0.90303	0	0	0
		0	0.893617	0	0	0	ANOVA table	SS	DF	MS	F (DFn, DFd)	P value		Sidak's multiple comparisons test	Mean Diff.	95.00% CI of diff.	Significant?	Summary	Adjusted P Value
		0	0.798701	0	0	0	Treatment (between columns)	3.986	4	0.9966	F (4, 30) = 1630	P<0.0001		insc-Gal4>WT vs. insc-Gal4>UAS-pntP1	-0.8437	-0.8707 to -0.8167	Yes	****	<0.0001
		0	0.775281	0	0	0	Residual (within columns)	0.01834	30	0.0006114
		0	0.899441	0	0	0	Total	4.005	34
		0	0.842424	0	0	0
		0	0.793548	0	0	0
	insc-Gal4>	insc-Gal4>WT	insc-Gal4>UAS-pntP1	insc-Gal4>UAS-NLS-EnR-Ets	insc-Gal4>UAS-NLS-Ets	insc-Gal4>UAS-NLS-EnR
		0	90.303	0	0	0
		0	89.3617	0	0	0
		0	79.8701	0	0	0
		0	77.5281	0	0	0
		0	89.9441	0	0	0
		0	84.2424	0	0	0
		0	79.3548	0	0	0
	insc-Gal4>	insc-Gal4>WT	insc-Gal4>UAS-pntP1	insc-Gal4>UAS-NLS-EnR-Ets	insc-Gal4>UAS-NLS-Ets	insc-Gal4>UAS-NLS-EnR
		0	84.372	0	0	0
		0	5.52898	0	0	0
No. of type I NB lineages with mINPs	insc-Gal4>	insc-Gal4>WT	insc-Gal4>UAS-pntP1	insc-Gal4>UAS-NLS-EnR-Ets	insc-Gal4>UAS-NLS-Ets	insc-Gal4>UAS-NLS-EnR
		0	20	0	0	0
		0	25	0	0	0
		0	24	0	0	0
		0	12	0	0	0
		0	23	0	0	0
		0	21	0	0	0
		0	25	0	0	0
%. of type I NB lineages with mINPs	insc-Gal4>	insc-Gal4>WT	insc-Gal4>UAS-pntP1	insc-Gal4>UAS-NLS-EnR-Ets	insc-Gal4>UAS-NLS-Ets	insc-Gal4>UAS-NLS-EnR
		0	0.121212	0	0	0	ANOVA table	SS	DF	MS	F (DFn, DFd)	P value		Sidak's multiple comparisons test	Mean Diff.	95.00% CI of diff.	Significant?	Summary	Adjusted P Value
		0	0.132979	0	0	0	Treatment (between columns)	0.09144	4	0.02286	F (4, 30) = 121.9	P<0.0001		insc-Gal4>WT vs. insc-Gal4>UAS-pntP1	-0.1278	-0.1427 to -0.1128	Yes	****	<0.0001
		0	0.155844	0	0	0	Residual (within columns)	0.005625	30	0.0001875
		0	0.0674157	0	0	0	Total	0.09707	34
		0	0.128492	0	0	0
		0	0.127273	0	0	0
		0	0.16129	0	0	0
%. of type I NB lineages with mINPs	insc-Gal4>	insc-Gal4>WT	insc-Gal4>UAS-pntP1	insc-Gal4>UAS-NLS-EnR-Ets	insc-Gal4>UAS-NLS-Ets	insc-Gal4>UAS-NLS-EnR
		0	0.127786	0	0	0
		0	0.0306195	0	0	0
%. of type I NB lineages with mINPs	insc-Gal4>	insc-Gal4>WT	insc-Gal4>UAS-pntP1	insc-Gal4>UAS-NLS-EnR-Ets	insc-Gal4>UAS-NLS-Ets	insc-Gal4>UAS-NLS-EnR
		0	12.7786	0	0	0
		0	3.06195	0	0	0

## Sheet: S3I Fig
In VNC, Insc-Gal4
No. Ase- type I NBs	WT	UAS-PntP1	UAS-VP16AD-ETS	UAS-PntP1(1/2N)-VP16AD-ETS	UAS-VP16AD-PntP1(1/2N)-ETS	UAS-VP16AD-PntP1(1/2C)-ETS	UAS-PntP1(1/2C)-ETS
	0	159	0	0	2	30	0
	0	158	0	0	3	40	0
	0	143	0	0	0	42	0
	0	138	0	0	2	36	0
	0	163	0	0	2	30	0
	0	120	0	0	2	31	0
	0	133	0	0	1		0
	WT	UAS-PntP1	UAS-VP16AD-ETS	UAS-PntP1(1/2N)-VP16AD-ETS	UAS-VP16AD-PntP1(1/2N)-ETS	UAS-VP16AD-PntP1(1/2C)-ETS	UAS-PntP1(1/2C)-ETS
No. total type I NBs	183	165	181	197	82	86	175
	189	170	179	196	102	86	168
	187	154	165	194	64	66	179
	159	178	164	188	85	85	166
	199	179	190	182	79	75	194
	187	140	178	179	121	80	185
	176	153	191	180	96		176
	WT	UAS-PntP1	UAS-VP16AD-ETS	UAS-PntP1(1/2N)-VP16AD-ETS	UAS-VP16AD-PntP1(1/2N)-ETS	UAS-VP16AD-PntP1(1/2C)-ETS	UAS-PntP1(1/2C)-ETS
% of Ase- type I NBs	0	96.3636	0	0	2.43902	34.8837	0	ANOVA table	SS	DF	MS	F (DFn, DFd)	P value		Sidak's multiple comparisons test	Mean Diff.	95.00% CI of diff.	Significant?	Summary	Adjusted P Value
	0	92.9412	0	0	2.94118	46.5116	0	Treatment (between columns)	50377	6	8396	F (6, 41) = 451.5	P<0.0001		WT vs. UAS-PntP1	-89.06	-94.41 to -83.71	Yes	****	<0.0001
	0	92.8571	0	0	0	63.6364	0	Residual (within columns)	762.4	41	18.6
	0	77.5281	0	0	2.35294	42.3529	0	Total	51140	47
	0	91.0615	0	0	2.53165	40	0
	0	85.7143	0	0	1.65289	38.75	0
	0	86.9281	0	0	1.04167		0
No. type NBs with mINPS in VNC	WT	UAS-PntP1	UAS-VP16AD-ETS	UAS-PntP1(1/2N)-VP16AD-ETS	UAS-VP16AD-PntP1(1/2N)-ETS	UAS-VP16AD-PntP1(1/2C)-ETS	UAS-PntP1(1/2C)-ETS
	0	23	0	0	0	4	0
	0	20	0	0	0	3	0
	0	31	0	0	0	12	0
	0	18	0	0	0	6	0
	0	28	0	0	0	1	0
	0	14	0	0	0	2	0
	0	24	0	0	0		0
% of NBs with mINPS	WT	UAS-PntP1	UAS-VP16AD-ETS	UAS-PntP1(1/2N)-VP16AD-ETS	UAS-VP16AD-PntP1(1/2N)-ETS	UAS-VP16AD-PntP1(1/2C)-ETS	UAS-PntP1(1/2C)-ETS
	0	13.9394	0	0	0	4.65116	0	ANOVA table	SS	DF	MS	F (DFn, DFd)	P value		Sidak's multiple comparisons test	Mean Diff.	95.00% CI of diff.	Significant?	Summary	Adjusted P Value
	0	11.7647	0	0	0	3.48837	0	Treatment (between columns)	1206	6	201	F (6, 41) = 30.45	P<0.0001		WT vs. UAS-PntP1	-13.9	-17.08 to -10.71	Yes	****	<0.0001
	0	20.1299	0	0	0	18.1818	0	Residual (within columns)	270.6	41	6.6				WT vs. UAS-VP16AD-PntP1(1/2C)-ETS	-6.202	-9.520 to -2.885	Yes	***	0.0002
	0	10.1124	0	0	0	7.05882	0	Total	1476	47
	0	15.6425	0	0	0	1.33333	0
	0	10	0	0	0	2.5	0
	0	15.6863	0	0	0		0
	WT	UAS-PntP1	UAS-VP16AD-Ets	UAS-PntP1(1/2N)-VP16AD-Ets	UAS-VP16AD-PntP1(1/2N)-Ets	UAS-VP16AD-PntP1(1/2C)-Ets	UAS-PntP1(1/2C)-Ets
MEAN % of Ase- type I NBs	0	89.0563	0	0	1.85134	44.3558	0
MEAN % type I with INPs	0	13.8964	0	0	0	6.20225	0
SD of % of Ase- type I NBs	0	6.26571	0	0	1.03037	10.2031	0
SD % type I with INPs	0	3.63216	0	0	0	6.18753	0

## Sheet: S4E-S4F Fig
For Ase+ type II NBs or mINPs. in [wt, pntRNAi, UAS-Tll or (pntRNAi&UAS-Tll)] driven by pntP1-GAL4
brain	WT		PntRNAi35038		UAS-Tll		pntRNAi35038, UAS-tll			% Ase+ type II NBs	WT	PntRNAi35038	UAS-Tll	pntRNAi, UAS-tll
	total	Ase+	total	Ase+	(#10 or later), total, more than	Ase+	(line3#8-16).total, more than	Ase+								No. of mINPs/lobe	WT	PntRNAi35038	UAS-Tll	pntRNAi, UAS-tll
#1	8	0	25	21	168	1	937	3			0	84	0.595238	0.320171			196	0	860	2
#2	8	0	22	19	144	2	989	4			0	86.3636	1.38889	0.404449			199	0	966	9
#3	8	0	21	19	122	2	735	3			0	90.4762	1.63934	0.408163			204	0	1016	29
#4	8	0	17	14	203	1	1056	3			0	82.3529	0.492611	0.284091			190	0	1152	15
#5	8	0	18	15	134	2	1652	6			0	83.3333	1.49254	0.363196			200	0	1223	31
#6	8	0	20	18	95	1					0	90	1.05263				201	2		8
#7	8	0	26	24	194	2	1302	7			0	92.3077	1.03093	0.537634			206	1	999	15
#8	8	0	22	19	125	2	1259	5			0	86.3636	1.6	0.397141			210	0	1100	7
#9	8	0	22	20	254	3					0	90.9091	1.1811				194	0		47
#10	8	0	18	16	108	1					0	88.8889	0.925926				216	2
#11			14	13	139	1						92.8571	0.719424					2
MEAN	8		20.4545		153.273		1132.86			MEAN	0	87.9866	1.10169	0.387835		MEAN	201.6	0.636364	1045.14	18.1111
SD	0		3.53167		47.3056		299.244			SD	0	3.69531	0.398853	0.080792		SD	7.7201	0.924416	122.189	14.6069
ANOVA table	SS	DF	MS	F (DFn, DFd)	P value											ANOVA table	SS	DF	MS	F (DFn, DFd)	P value
Treatment (between columns)	6723467	3	2241156	F (3, 35) = 140.1	P<0.0001											Treatment (between columns)	5615431	3	1871810	F (3, 33) = 672.6	P<0.0001
Residual (within columns)	559786	35	15994													Residual (within columns)	91833	33	2783
Total	7283253	38														Total	5707264	36
Sidak's multiple comparisons test	Mean Diff.	95.00% CI of diff.	Significant?	Summary	Adjusted P Value											Sidak's multiple comparisons test	Mean Diff.	95.00% CI of diff.	Significant?	Summary	Adjusted P Value
PntRNAi35038 vs. pntRNAi35038, UAS-tll	-1112	-1255 to -969.5	Yes	****	<0.0001											WT vs. PntRNAi35038	201	147.0 to 255.0	Yes	****	<0.0001
UAS-Tll vs. pntRNAi35038, UAS-tll	-979.6	-1122 to -836.7	Yes	****	<0.0001											UAS-Tll vs. pntRNAi, UAS-tll	1027	964.7 to 1089	Yes	****	<0.0001

[truncated: 4 more sheets: S7J-S7K Fig, S7L-S7M Fig, S7N Fig, Sheet5]
